# Supplementary material for: BMP signaling downstream of the Highwire E3 ligase sensitizes nociceptors
Source: PLoS Genet. 2018 Jul 12;14(7):e1007464. doi: 10.1371/journal.pgen.1007464 (PMC6042685; doi:10.1371/journal.pgen.1007464)
Supplement: S1 Dataset — This spreadsheet contains all numerical data that underlie figures, graphs and summary statistics presented in this article. (XLSX) [file pgen.1007464.s007.xlsx]

## Sheet: Fig 1A
Control	hiwND8	hiwND8; UAS-hiw/+	hiwND8; ppk mcd8/+	hiw rescue
1.116	5.157	4.188	2.627	0.643
0.596	5.212	1.73	8.02	0.572
2.108	8.507	3.924	1.812	0.924
0.827	1.548	2.28	0.787	0.62
0.34	5.293	6.615	1.932	1.133
0.308	3.846	1.636	0.492	1.06
0.292	3.372	5.908	2.708	1.764
0.7	3.516	1.422	3.684	0.988
0.706	3.708	0.821	3.724	7.412
0.467	1.585	5.802	6.597	0.38
0.242	6.307	3.652	0.659	2.364
0.636	2.236	2.456	6.932	2.205
1.604	4.132	3.126	4.972	2.348
0.179	4.139	2.875	4.676	0.308
0.204	1.988	5.558	1.763	1.475
1.336	4.347	4.539	3.019	0.468
0.322	2.86	3.779	4.997	1.724
0.359	3.3	11	4.516	2.092
0.82	1.541	1.244	9.204	3.308
0.219	2.62	2.345	1.708	0.988
0.564	8.428	1.533	1.86	0.771
0.621	4.492	4.34	3.475	0.806
0.556	3.82	2.387	4.891	0.245
2.029	4.539	2.62	1.444	1.74
2.579	1.702	4.364	1.412	2.332
0.308	5.332	3.748	2.683	1.012
0.396	3.819	1.899	3.179	1.627
1.676	11	1.756	5.404	0.508
1.051	3.804	4.868	4.468	1.802
0.684	5.276	5.579	9.316	0.236
0.635	2.836	3.196	0.515	1.74
0.276	4.715	2.068	11	0.756
0.867	7.883	8.355	5.108	0.958
1.917	3.956	3.012	5.915	0.605
1.044	11	2.964	5.572	2.724
1.331	3.868	4.788	0.772	1.78
2.724	5.612	2.22	3.695	0.692
1.428	0.94	1.484	1.596	2.531
0.963	1.787	7.948	5.555	0.924
0.949	7.454	4.612	2.212	1.219
0.964	3.02	3.94	1.788	0.251
0.596	2.532	3.148	2.029	0.379
1.468	2.987	3.132	4.268	4.963
1.652	2.475	1.667	7.923	0.5
1.71	5.812	2.748	8.204	4.804
0.78	4.411	2.478	2.828	0.132
2.011	3.588	5.204	5.292	1.155
2.003	11	1.308	1.516	0.937
1.276	3.251	1.74	1.644	1.452
11	11	3.004	4.323	1.107
2.132	6.436	1.044	4.668	0.739
1.916	2.859	3.18	4.724	1.172
4.852	7.524	11	3.435	0.7
0.789	1.437	4.707	8.852	3.956
2.044	4.403	6.083	7.715	0.827
8.836	1.836	3.036	6.396	1.292
0.412	4.859	0.94	3.676	1.431
3.524	7.971	2.956	3.708	1.572
1.588	5.18	1.324	1.66	0.529
0.948	7.148	1.092	2.324	8.067
0.22	6.092	3.092	4.044	1.292
1.619	5.628	3.891	1.867	1.876
1.924	3.148	2.228	0.803	0.62
1.684	1.779	2.284	3.708	0.663
2.444	3.412	3.419	2.332	2.267
10.1	6.572	7.851	5.044	0.892
2.179	5.592	1.916	8.66	0.925
0.308	5.141	4.531	2.981	0.144
0.292	5.716	4.756	0.82	0.817
0.827	1.404	1.173	5.923	0.956
0.507	4.141	2.373	2.9	1.604
1.348	3.255	0.94	4.012	2.127
1.252	11	1.756	9.795	1.94
0.1	11	5.467	2.724	3.477
0.116	1.564	6.612	3.308	2.483
11	4.324	1.932	2.852	0.724
0.676	3.18	2.66	7.155	4.356
1.996	1.14	2.637	1.916	0.604
3.076	8.772	2.637	3.963	0.364
1.771	3.252	2.38	2.139	1.597
1.322	5.812	6.347	3.292	1.308
0.3	4.035	3.508	7.532	0.268
2.795	3.843	5.404	2.725	0.636
1.622	6.524	5.924	2.334	1.332
3.908	3.315	1.628	6.259	0.812
9.213	2.917	6.907	1.268	1.368
1.091	8.323	6.532	4.212	0.445
9.539	6.42	5.516	4.459	0.803
3.772	11	1.108	2.964	4.619
1.285	3.207	5.948	3.636	1.434
2.028	6.931	3.34	1.924	0.324
0.94	9.155	2.19	3.019	5.005
2.02	5.471	5.619	3.204	5.989
0.486	2.428	1.772	5.565	2.22
1.932	11	3.956	8.707	2.46
1.212	2.572	4.781	4.54	0.717
1.22	6.868	4.85	2.108	2.738
1.509	6.075	2.1	5.252	3.059
2.724	11	8.075	1.22	1.124
1.22	1.86	5.795	1.837	2.116
1.492	5.117	2.064	3.292	0.86
1.348	11	4.259		1.612
0.285	11	0.26		3.172
1.307	1.027	2.252		2.62
1.734	8.301	4.364		0.541
0.78	6.388	2.66		1.629
2.316	1.34	5.268		0.869
0.228	6.435	5.212		1.372
2.763	4.356			5.38
1.372	9.752			0.355
0.916	9.184			0.748
1.663	4.747			1.197
1.756	2.989			2.172
0.452	6.111			2.756
1.724				0.54
9.955				1.916
0.267				5.147
3.108				0.683
2.509				2.089
				0.669
				2.556
				2.661

## Sheet: Fig 1C
	Control	hiwND8	rescue
roll	48	144	39
no roll	106	47	73

## Sheet: Fig 1D
Control	hiwΔRing OE
11	11
11	3.156
7.641	1.704
11	3.891
11	2.703
11	2.187
4.171	1.704
11	5.938
3.187	11
11	1.782
1.547	1.188
0.969	4.25
2.188	3.422
11	11
11	2.391
11	1.938
8.234	3.375
11	0.203
1.781	3.079
8.859	3.5
11	5.953
8.781	1.266
11	5.625
11	3.219
5.906	2.563
6.515	2.093
8.547	1.687
2.906	9.172
11	11
11	4.203
11	11
3	9.406
11	6.188
11	3.985
11	7.218
11	11
11	11
7.25	7.61
1.375	3.454
11	11
11	0.516
11	2.61
4.844	3.578
5.563	4.813
11	2.39
6.687	2.468
11	2.266
11	3.031
11	4.843
11	11
3.844	1.781
7.391	4.735
11	9.312
11	5.062
11	6.187
4.109	8.984
3.562	3.094
8.015	8.859
2.156	7.25
11	3.859
6.437	6.562
11	2.61
11	11
11	7.046
11	7.562
11	3.782
11	2.047
11	11
11	7.609
11	3.75
11	11
11	1.547
11	3.547
11	2.39
4.063	11
11	5.125
4.235	8.078
11	3.5
11	11
11	11
11	6.281
11	9.25
11	7.422
7.407	5.75
11	11
11	11
6.641	0.328
11	6.953
2.125	11
2.234	9.469
11
11
8.156
4.688
11
11
11
11
11
6.656
4.484
4.172
11
11

## Sheet: Fig 1E
	Control	hiwΔRing OE
roll	15	39
no roll	49	32

## Sheet: Fig 2F
Control	hiwND8		Control	hiwΔRing OE		Control	hiw rescue		Control	tkvQD OE
42.235	45.3825		24.8275	70.4025		43.4375	42.3075		31.985	64.1925
37.2375	46.065		19.8825	65.665		34.44	32.5175		24.17	58.245
35.45	42.995		32.905	45.0075		34.615	64.215		17.1575	62.8225
27.5075	34.23		50.5375	49.865		17.2825	31.145		29.21	65.425
30.6225	65.885		25.2	51.96		15.9425	40.1325		32.875	84.34
32.905	55.4375		60.2575	40.9675		17.6625	35.87		30.79	76.535
35.6725	34.255		46.1725	47.9425		21.955	38.8125		37.2625	51.5
31.3325	27.2975		55.485	40.7175		12.97	33.755		32.43	53.9125
30.1475	26.635		35.605	53.7725		9.455	22.0875		22.7125	48.12
38.09	36.335		25.0225	25.4225		39.7275	37.0775		27.085	54.0225
24.045	29.6375		54.2025	32.8625		21.745	55.28		31.3325	56.7225
29.0375	36.7825		20.8425	54.395		34.0325	42.885		34.7575	48.7675
34.1775	40.895			68.6475		30.755	48.1375		36.2425	53.3775
30.8975	49.4775			47.205		31.875	30.575		37.4475	57.53
31.11	43.485			58.23		21.41	38.7675		32.795	63.6025
39.085	47.9175			57.5125		43.3925	13.8225		28.6425	44.5375
36.7075	43.7725			59.2125		32.63	24.1		25.7075	61.505
31.055	33.7425			74.455		38.825	19.525		37.395	50.25
27.6275	61.12					37.225	16.29		34.945	68.4475
26.6725	36.6925					24.44	23.9825		29.4175	41.2925
36.6625	52.82					27.6575	26.7625		30.5975	55.0625
18.9825						29.5225	10.75			39.815
27.1						31.515	29.8225			38.955
33.2275						43.7125	24.2975			51.99
						22.9175	36.785
						31.675	41.71
						30.225	25.59
						62.345	37.11
						37.8225	36.86
						55.4925	33.495

## Sheet: Fig 2H
Control	hiwΔRing OE	hiwΔRing & Mad1 OE
11	8.31261	11
11	4.00005	11
11	11	11
3.37481	11	11
11	11	11
11	4.21905	11
11	11	11
11	8.40635	11
11	6.74984	11
11	7.56259	11
11	7.56283	11
11	2.31252	11
11	7.03134	11
11	7.15633	11
11	6.18757	11
11	4.46905	1.74977
11	11	11
9.62512	11	11
11	8.34385	11
8.3751	3.96905	11
11	11	6.37508
11	1.81204	11
11	5.37483	11
11	6.62508	11
6.37533	2.21878	11
11	11	11
9.03136	7.81236	11
11	2.65628	11
11	7.6876	11
11	5.87508	11
5.84383	4.1878	11
9.24986	7.71884	11
11	11	11
11	2.31229	11
6.00009	4.21905	11
11	3.93803	11
11	11	8.3751
7.18782	11	11
11	2.65628	5.87483
11	3.96905	11
11	11	11
11	1.81204	11
8.62485	5.37483	11
11	6.62508	11
2.65628	2.21878	11
11	11	11
4.75005	7.81236	11
11	2.65628	11
11	7.6876	11
11	5.87508	11
11	4.1878	11
11	7.71884
11	11
11	2.31229
11	4.21905
9.90637	3.93803
11	11
11	11
11	2.65628
8.34385
11
11
2.53104
11
5.46905
11
11
11
11
11
11
11
11

## Sheet: Fig 3F
Control	hiwND8		Control	hiwND8; wnd2/+		Control	hiwND8; wnd2/wnd1, e		Control	wnd2/wnd1, e
24.8275	55.3825		24.8275	51.9975		24.8275	73.4275		24.8275	79.2425
19.8825	74.845		19.8825	47.145		19.8825	66.3175		19.8825	55.85
32.905	58.035		32.905	55.235		32.905	52.3675		32.905	60.005
50.5375	51.405		50.5375	52.29		50.5375	55.365		50.5375	46.5225
25.2	42.4225		25.2	38.1175		25.2	38.11		25.2	39.145
60.2575	54.5325		60.2575	42.4675		60.2575	33.52		60.2575	41.0475
46.1725	71.2725		46.1725	47.555		46.1725	60.405		46.1725	39.57
55.485	79.6125		55.485	47.38		55.485	106.728		55.485	35.955
35.605	58.3475		35.605	65.5675		35.605	76.1325		35.605	36.7825
25.0225	48.01		25.0225	40.79		25.0225	64.02		25.0225	45.4225
54.2025	85.2075		54.2025	44.5525		54.2025	62.02		54.2025	48.3725
20.8425	44.945		20.8425	46.155		20.8425	45.855		20.8425	68.4925
66.2425	47.5575		66.2425	53.2275		66.2425	84.1125		66.2425	61.57
51.3625	56.6275		51.3625	42.17		51.3625	100.643		51.3625	50.03
37.7975	54.7625		37.7975	58.635		37.7975	61.5025		37.7975	27.445
92.7125	77.5875		92.7125	26.5825		92.7125	53.875		92.7125	48.8325
46.7225	58.48		46.7225	56.0625		46.7225	66.3625		46.7225	70.6625
54.5525	49.22		54.5525	75.13		54.5525	45.9125		54.5525	78.58
47.78	54.98		47.78	62.995		47.78	63.825		47.78	65.6575
32.45	45.6		32.45	65.8725		32.45	109.055		32.45	32.8625
49.465	48.5425		49.465	41.2525		49.465	61.37		49.465	70.7825
41.9825	55.61		41.9825	105.282		41.9825	64.6625		41.9825	38.525
56.82	55.85		56.82	55.27		56.82	78.92		56.82	26.7125
56.8325	72.2325		56.8325	56.8775		56.8325	67.6575		56.8325	75.2425
41.21	29.7475		41.21	56.4		41.21	82.7625		41.21	65.3225
60.8825	41.4875		60.8825	58.425		60.8825	84.97		60.8825	51.2225
43.7575	64.3525		43.7575	58.7075		43.7575	120.197		43.7575	44.4325
42.76	92.9175		42.76	78.4125		42.76	88.76		42.76	56.9775
52.71	75.685		52.71	43.91		52.71	51.0625		52.71	49.635
47.01	120.01		47.01	55.9625		47.01	42.015		47.01	59.8075
17.295	63.205		17.295	79.8225		17.295	54.6175		17.295	51.9875
38.8375	97.5375		38.8375	52.2675		38.8375	40.655		38.8375	49.32
45.8225	99.43		45.8225	83.195		45.8225	73.125		45.8225	38.8225
69.24	51.495		69.24	60.655		69.24	83.8525		69.24
57.49	57.7475		57.49	48.9025		57.49	61.3725		57.49
53.83	110.557		53.83	99.5		53.83	85.05		53.83
81.82			81.82	64.745		81.82	86.995		81.82
42.265			42.265	74.0925		42.265	88.385		42.265
36.84			36.84	70.275		36.84	99.855		36.84
44.1275			44.1275	47.5975		44.1275	70.2475		44.1275
35.4275			35.4275	95.875		35.4275	48.1175		35.4275
36.9025			36.9025	91.25		36.9025	54.6375		36.9025
76.81			76.81	74.9725		76.81	73.315		76.81
72.685			72.685	80.7275		72.685	68.6225		72.685
49.025			49.025	89.3525		49.025	87.9975		49.025
85.605			85.605	79.5375		85.605			85.605
53.59			53.59	69.1475		53.59			53.59
33.2125			33.2125	87.035		33.2125			33.2125

## Sheet: Fig 4H
Control	hiwNT OE		Control	hiwCT OE		Control	hiwΔRCC1 OE		Control	hiwΔhindIII OE		Control	hiwCT1000 OE
24.8275	86.72		39.9125	71.7375		39.9125	79.6525		39.9125	30.845		24.8275	31.245
19.8825	134.135		31.82	168.332		31.82	93.4675		31.82	30.7725		19.8825	51.7175
32.905	190.613		53.2275	142.515		53.2275	73.4775		53.2275	51.2275		32.905	30.995
50.5375	138.597		53.145	92.3675		53.145	48.19		53.145	62.6825		50.5375	24.2925
25.2	99.37		47.0775	191.765		47.0775	106.993		47.0775	96.09		25.2	51.6
60.2575	119.237		66.665	113.42		66.665	70.58		66.665	152.535		60.2575	21.5925
46.1725	162.945		43.965	71.6925		43.965	90.205		43.965	54.525		46.1725	44.03
55.485	136.655		56.37	122.437		56.37	102.923		56.37	67.8975		55.485	53.015
35.605	90.41		49.8	113.335		49.8	189.005		49.8	39.29		35.605	19.9325
25.0225	70.0375		125.1	86.2975		125.1	79.56		125.1	42.885		25.0225	32.705
54.2025	108.63		63.7525	101.405		63.7525	122.122		63.7525	67.7475		54.2025	31.5375
20.8425	97.665		51.925	80.265		51.925	91.575		51.925	84.245		20.8425	30.03

## Sheet: Fig 5A
Control	tkvQD OE
11	11
4.453	11
7.813	2.063
5.5	1.297
7.75	5.125
2.266	4.109
7.328	11
1.547	1.203
4.11	11
11	11
11	11
6.469	9.797
11	5.016
9.5	3.454
11	1.937
4.75	2.547
3.313	1.625
11	1.375
0.984	3.86
11	2.343
9.282	6.563
1.391	2.11
5.578	4.453
11	2.422
1.828	11
4.328	7.594
5	4.484
3.828	3.813
2.187	1.828
0.594	2.672
5.985	7.265
2.266	1.5
3.594	2.812
11	1.968
5.797	2.172
4.329	11
6.969	6.312
6.219	5.672
11	0.765
3.734	3.375
4.922	0.578
8.766	4.563
11	2.734
3.937	5.344
2.765	1.781
5.907	11
3.515	11
11	4.109
4.312	11
6.188	2.64
9.219	11
11	11
0.296	11
11	1.391
1.969	7.078
2.266	11
11	3.828
8.046	1.469
8.125	11
11	1.422
8.672	2.406
8.359	2
5.938	2.891
6.859	4.406
3.282	11
5.75	3.984
11	3.766
3.219	2.687
7.125	1.484
2.297	7.094
1.406	4.359
2.828	4.469
11	3.547
6.094	3.563
11	11
11	1.437
11	1.031
3.687	3.953
3.813	7.969
7.641	2.984
9.844	0.938
1.656	1.438
2.031	0.75
7.813	0.875
11	3.218
11	2.86
6.891	11
3.078	1.766
1.984	2.625
8.312	1.187
1.438	1.36
11	2.469
11	11
8.984	2.047
5.25	0.984
11	5.125
6.922	3.281
0.641	11
11	2.453
3.813	2.657
6.406	8.797
11	4.282
	2.718
	7.812
	2.172
	8.172
	3.625
	2.375
	3.281
	5.297
	11
	11
	9.547
	4.062
	1.157
	7
	7.266
	11

## Sheet: Fig 5B
	Control	tkvQD OE
roll	14	44
no roll	53	30

[truncated: 16 more sheets: Fig 5E, Fig 5H, Fig 5I, Fig 6D, Fig 6E, Fig 7A, Fig 7B, Fig 7D, Fig 7E, Fig S1, Fig S2, Fig S3, Fig S4D, Fig S5AB, Fig S5CD, Fig S6]
